# Supplementary material for: Development of a high-throughput UHPLC-MS/MS method for the analysis of Fusarium and Alternaria toxins in cereals and cereal-based food
Source: Anal Bioanal Chem. 2024 Sep 2;416(26):5619–37. doi: 10.1007/s00216-024-05486-4 (PMC11493838; doi:10.1007/s00216-024-05486-4)
Supplement: Supplementary file 2 — Supplementary file2 (XLSX 26 KB) [file 216_2024_5486_MOESM2_ESM.xlsx]

## Sheet: Tabelle1
6. Toxin Content all samples
Number	Type	AOH	AOH-3-G	AOH-9-G	AOH-3-S	AME	AME-3-G	AME-3-S	TeA	TEN	ATX I	DON	DON-3-G	3-AcDON	NIV	Fus X	HT2	T2	ZEN	ENN A	ENN A1	ENN B	ENN B1	Bea
1	Wheat	<LOQ	n.d.	n.d.	n.d.	0.293±0.032	n.d.	n.d.	0.891±0.121	2.462±0.152	n.d.	200.321±9.435	15.624±2.331	n.d.	<LOQ	n.d.	<LOQ	<LOQ	1.863±0.248	<LOQ	0.304±0.031	14.081±0.284	3.048±0.512	0.054±0.002
2	Wheat	<LOQ	n.d.	n.d.	n.d.	n.d.	n.d.	n.d.	n.d.	1.051±0.091	n.d.	106.412±2.234	20.921±3.319	n.d.	n.d.	n.d.	<LOQ	n.d.	<LOQ	0.025±0.003	0.685±0.071	9.902±0.346	4.423±0.535	0.036±0.002
3	Wheat	<LOQ	n.d.	n.d.	n.d.	n.d.	n.d.	n.d.	n.d.	0.935±0.072	n.d.	32.823±3.732	<LOQ	n.d.	n.d.	n.d.	<LOQ	n.d.	n.d.	<LOQ	0.231±0.012	6.515±0.163	1.898±0.242	<LOQ
4	Wheat	n.d.	n.d.	n.d.	n.d.	0.647±0.052	n.d.	n.d.	n.d.	0.471±0.021	n.d.	32.332±1.156	11.514±1.232	n.d.	n.d.	n.d.	n.d.	n.d.	n.d.	<LOQ	0.052±0.001	1.432±0.151	0.491±0.010	<LOQ
5	Wheat	2.510±0.151	n.d.	n.d.	n.d.	0.043±0.005	n.d.	n.d.	n.d.	0.591±0.063	n.d.	124.231±2.542	26.212±4.642	n.d.	n.d.	n.d.	n.d.	n.d.	1.535±0.391	<LOQ	0.438±0.016	14.202±0.558	13.756±0.572	0.027±0.006
6	Wheat	<LOQ	n.d.	n.d.	n.d.	n.d.	n.d.	n.d.	n.d.	0.652±0.032	n.d.	81.823±2.316	13.821±3.324	n.d.	n.d.	n.d.	<LOQ	n.d.	0.671±0.062	<LOQ	0.131±0.014	5.646±0.314	3.765±0.294	0.036±0.001
7	Wheat	n.d.	n.d.	n.d.	n.d.	n.d.	n.d.	n.d.	n.d.	0.472±0.055	n.d.	32.514±1.535	<LOQ	n.d.	n.d.	n.d.	n.d.	n.d.	n.d.	n.d.	<LOQ	0.542±0.012	0.340±0.020	0.009±0.002
8	Wheat	n.d.	n.d.	n.d.	n.d.	n.d.	n.d.	n.d.	n.d.	<LOQ	n.d.	53.532±1.445	<LOQ	n.d.	n.d.	n.d.	n.d.	n.d.	0.431±0.031	<LOQ	0.090±0.001	3.071±0.298	2.294±0.060	0.021±0.001
9	Wheat	n.d.	n.d.	n.d.	n.d.	n.d.	n.d.	n.d.	n.d.	<LOQ	n.d.	137.412±4.324	24.331±4.931	n.d.	n.d.	n.d.	n.d.	n.d.	0.512±0.092	<LOQ	0.098±0.002	4.551±0.422	2.650±0.116	0.027±0
10	Wheat	n.d.	n.d.	n.d.	n.d.	n.d.	n.d.	n.d.	n.d.	<LOQ	n.d.	25.934±1.643	<LOQ	n.d.	n.d.	n.d.	n.d.	n.d.	n.d.	<LOQ	0.052±0.002	2.48±0.090	1.344±0.038	0.041±0.002
11	Wheat	n.d.	n.d.	n.d.	n.d.	0.042±0.005	n.d.	n.d.	n.d.	<LOQ	n.d.	77.415±2.932	7.681±0.764	n.d.	n.d.	n.d.	n.d.	n.d.	0.603±0.040	<LOQ	0.059±0.002	4.313±0.261	2.045±0.076	<LOQ
12	Wheat	n.d.	n.d.	n.d.	n.d.	n.d.	n.d.	n.d.	n.d.	<LOQ	n.d.	45.832±1.221	10.632±1.489	n.d.	n.d.	n.d.	n.d.	n.d.	0.490±0.032	<LOQ	0.036±0.004	1.514±0.019	0.914±0.027	<LOQ
13	Rye	<LOQ	n.d.	n.d.	n.d.	0.201±0.024	n.d.	0.162±0.021	1.881±0.241	4.221±0.23	<LOQ	26.825±1.116	n.d.	n.d.	n.d.	n.d.	<LOQ	<LOQ	0.472±0.020	<LOQ	0.451±0.008	14.313±1.950	3.740±0.470	0.084±0.004
14	Rye	n.d.	n.d.	n.d.	n.d.	n.d.	n.d.	n.d.	3.475±0.331	2.750±0.175	n.d.	11.235±1.824	n.d.	n.d.	n.d.	n.d.	<LOQ	<LOQ	n.d.	n.d.	<LOQ	1.153±0.139	0.221±0.026	0.063±0.001
15	Rye	n.d.	n.d.	n.d.	n.d.	n.d.	n.d.	0.241±0.032	76.302±1.447	17.218±1.175	n.d.	44.396±0.372	n.d.	n.d.	n.d.	n.d.	n.d.	n.d.	n.d.	n.d.	n.d.	0.212±0.032	0.014±0.002	0.038±0.003
16	Rye	n.d.	n.d.	n.d.	<LOQ	2.25±0.306	n.d.	0.317±0.044	100.805±0.332	8.970±1.654	n.d.	16.399±1.35	n.d.	n.d.	n.d.	n.d.	n.d.	n.d.	0.633±0.121	0.072±0.001	0.205±0.025	11.599±1.349	1.481±0.209	<LOQ
17	Rye	n.d.	n.d.	n.d.	n.d.	0.741±0.030	n.d.	0.210±0.039	22.66±3.939	7.353±0.632	n.d.	40.174±0.190	n.d.	n.d.	n.d.	n.d.	n.d.	n.d.	0.407±0.066	0.271±0.013	0.476±0.020	14.128±0.366	2.195±0.158	0.024±0.004
18	Rye	n.d.	n.d.	n.d.	<LOQ	n.d.	n.d.	n.d.	14.505±0.259	4.446±0.507	n.d.	10.333±2.186	n.d.	n.d.	n.d.	n.d.	n.d.	n.d.	0.726±0.124	0.039±0.007	0.135±0.005	4.352±0.607	0.705±0.126	<LOQ
19	Rye	n.d.	n.d.	n.d.	n.d.	n.d.	n.d.	n.d.	61.179±0.692	5.204±1.572	n.d.	7.474±0.392	n.d.	n.d.	n.d.	n.d.	n.d.	n.d.	0.443±0.063	<LOQ	0.039±0.011	1.530±0.009	0.198±0.035	<LOQ
20	Rye	n.d.	n.d.	n.d.	n.d.	n.d.	n.d.	n.d.	52.517±8.854	5.498±1.115	n.d.	4.131±0.534	n.d.	n.d.	n.d.	n.d.	n.d.	n.d.	0.621±0.112	n.d.	0.029±0.001	0.631±0.308	0.177±0.021	n.d.
21	Spelt	n.d.	n.d.	n.d.	n.d.	n.d.	n.d.	n.d.	19.418±3.076	3.263±0.37	n.d.	56.745±6.343	n.d.	n.d.	n.d.	n.d.	5.991±0.893	n.d.	n.d.	n.d.	1.082±0.133	6.748±1.187	2.898±0.391	0.024±0.003
22	Spelt	n.d.	n.d.	n.d.	n.d.	n.d.	n.d.	<LOQ	6.939±0.462	n.d.	n.d.	n.d.	n.d.	n.d.	n.d.	n.d.	n.d.	n.d.	n.d.	n.d.	0.016±0.004	2.157±0.198	0.194±0.016	<LOQ
23	Spelt	<LOQ	n.d.	n.d.	0.172±0.029	0.167±0.020	n.d.	<LOQ	9.800±1.381	1.337±0.195	n.d.	22.376±2.106	n.d.	n.d.	n.d.	n.d.	n.d.	n.d.	0.412±0.059	n.d.	0.126±0.067	1.746±0.105	0.736±0.055	<LOQ
24	Spelt	<LOQ	n.d.	n.d.	0.052±0.006	n.d.	n.d.	n.d.	19.122±1.721	2.128±0.223	n.d.	35.916±3.526	n.d.	n.d.	n.d.	n.d.	n.d.	n.d.	<LOQ	0.037±0.006	0.144±0.024	2.354±0.307	0.543±0.160	<LOQ
25	Spelt	n.d.	n.d.	n.d.	n.d.	n.d.	n.d.	n.d.	3.637±0.192	0.857±0.052	n.d.	24.569±1.230	n.d.	n.d.	n.d.	n.d.	n.d.	n.d.	0.341±0.048	0.036±0.013	0.148±0.014	1.551±0.358	0.537±0.141	<LOQ
26	Spelt	<LOQ	n.d.	n.d.	0.026±0.008	n.d.	n.d.	n.d.	9.160±0.286	1.33±0.211	n.d.	39.618±0.957	n.d.	n.d.	n.d.	n.d.	n.d.	n.d.	<LOQ	0.033±0.042	0.128±0.028	2.607±0.208	0.668±0.096	<LOQ
27	Spelt	0.793±0.103	n.d.	n.d.	0.242±0.037	n.d.	n.d.	<LOQ	86.447±12.465	4.483±0.88	n.d.	47.762±5.897	n.d.	n.d.	n.d.	n.d.	n.d.	n.d.	0.472±0.071	0.092±0.005	0.265±0.007	7.403±2.098	1.36±0.020	<LOQ
28	Spelt	n.d.	n.d.	n.d.	0.151±0.015	n.d.	n.d.	<LOQ	39.418±3.392	6.068±0.872	n.d.	35.931±0.675	n.d.	n.d.	n.d.	n.d.	n.d.	0.959±0.057	<LOQ	0.043±0.005	0.154±0.004	2.747±0.292	0.702±0.015	<LOQ
29	Spelt	n.d.	n.d.	n.d.	<LOQ	n.d.	n.d.	<LOQ	17.256±0.271	2.215±0.029	n.d.	74.010±5.643	n.d.	n.d.	n.d.	n.d.	n.d.	n.d.	<LOQ	0.046±0.020	0.213±0.001	4.180±0.605	1.203±0.167	<LOQ
30	Spelt	0.791±0.081	n.d.	n.d.	<LOQ	n.d.	n.d.	0.213±0.042	92.663±1.28	11.021±0.621	n.d.	14.904±0.581	n.d.	n.d.	n.d.	n.d.	n.d.	n.d.	0.340±0.051	n.d.	0.059±0.019	1.427±0.050	0.499±0.097	0.033±0.005
31	Oat	n.d.	n.d.	n.d.	n.d.	0.147±0.026	n.d.	n.d.	94.715±2.527	10.551±0.849	n.d.	n.d.	n.d.	n.d.	n.d.	n.d.	n.d.	n.d.	<LOQ	<LOQ	0.096±0.002	3.638±0.309	0.349±0.007	0.161±0.034
32	Oat	n.d.	n.d.	n.d.	n.d.	0.044±0.006	n.d.	n.d.	11.031±0.885	1.494±0.342	n.d.	n.d.	n.d.	n.d.	n.d.	n.d.	n.d.	n.d.	<LOQ	<LOQ	0.111±0.024	11.76±6.236	1.099±0.164	0.052±0.002
33	Oat	n.d.	n.d.	n.d.	n.d.	0.127±0.031	n.d.	n.d.	55.798±6.209	11.989±1.562	n.d.	<LOQ	n.d.	n.d.	n.d.	n.d.	n.d.	n.d.	<LOQ	<LOQ	0.046±0.008	1.497±0.257	0.152±0.008	0.043±0.003
34	Oat	n.d.	n.d.	n.d.	n.d.	n.d.	n.d.	n.d.	10.522±0.78	1.886±0.249	n.d.	n.d.	n.d.	n.d.	n.d.	n.d.	n.d.	0.152±0.002	<LOQ	<LOQ	0.052±0.009	1.709±0.367	0.183±0.031	0.08±0.017
35	Oat	n.d.	n.d.	n.d.	n.d.	n.d.	n.d.	n.d.	3.015±0.227	1.964±2.075	n.d.	13.353±0.430	n.d.	n.d.	n.d.	n.d.	n.d.	0.129±0.011	<LOQ	n.d.	0.109±0.015	4.803±0.001	0.652±0.070	n.d.
36	Oat	n.d.	n.d.	n.d.	n.d.	n.d.	n.d.	n.d.	11.512±0.214	17.677±2.823	n.d.	n.d.	n.d.	n.d.	n.d.	n.d.	n.d.	0.131±0.012	<LOQ	<LOQ	0.224±0.003	2.623±0.863	1.159±0.068	0.182±0.040
37	Oat	n.d.	n.d.	n.d.	0.083±0.019	n.d.	n.d.	0.239±0.048	25.766±0.061	8.427±1.055	n.d.	7.005±0.313	n.d.	n.d.	n.d.	n.d.	n.d.	n.d.	1.466±0.248	<LOQ	0.116±0.029	3.423±0.298	0.528±0.059	0.094±0.011
38	Oat	n.d.	n.d.	n.d.	n.d.	n.d.	n.d.	n.d.	7.419±0.012	n.d.	n.d.	n.d.	n.d.	n.d.	n.d.	n.d.	n.d.	n.d.	n.d.	n.d.	<LOQ	0.047±0.008	0.03±0.008	<LOQ
39	Oat	n.d.	n.d.	n.d.	n.d.	n.d.	n.d.	n.d.	22.292±3.136	3.058±0.281	n.d.	n.d.	n.d.	n.d.	n.d.	n.d.	n.d.	n.d.	n.d.	n.d.	n.d.	0.034±0.001	<LOQ	n.d.
40	Oat	0.945±0.089	n.d.	n.d.	<LOQ	1.822±0.026	n.d.	0.286±0.003	163.657±5.367	2.184±0.026	n.d.	8.209±0.551	n.d.	<LOQ	n.d.	n.d.	n.d.	2.139±0.093	1.496±0.176	n.d.	0.019±0.001	1.080±0.060	0.255±0.042	n.d.
41	Oat	1.245±0.096	n.d.	n.d.	n.d.	0.158±0.013	n.d.	0.162±0.021	842.29±7.755	6.478±1.098	n.d.	68.732±8.309	n.d.	1.453±0.093	n.d.	n.d.	n.d.	6.63±0.052	<LOQ	<LOQ	0.026±0.002	0.236±0.014	0.104±0.014	n.d.
42	Maize	n.d.	n.d.	n.d.	n.d.	n.d.	n.d.	<LOQ	4.33±0.892	n.d.	n.d.	60.279±9.212	n.d.	n.d.	n.d.	n.d.	n.d.	n.d.	2.446±0.072	n.d.	n.d.	n.d.	n.d.	0.022±0.003
43	Maize	n.d.	n.d.	n.d.	0.047±0.002	n.d.	n.d.	<LOQ	9.598±0.187	n.d.	n.d.	84.248±0.915	n.d.	<LOQ	n.d.	n.d.	n.d.	0.129±0.013	3.211±0.631	n.d.	n.d.	<LOQ	n.d.	<LOQ
44	Quinoa	n.d.	n.d.	n.d.	n.d.	n.d.	n.d.	n.d.	42.28±1.637	n.d.	n.d.	n.d.	n.d.	n.d.	n.d.	n.d.	n.d.	n.d.	n.d.	n.d.	<LOQ	0.133±0.01	0.051±0.010	n.d.
45	Quinoa	n.d.	n.d.	n.d.	n.d.	0.940±0.016	n.d.	<LOQ	107.805±7.755	1.516±0.062	n.d.	n.d.	n.d.	n.d.	n.d.	n.d.	n.d.	n.d.	<LOQ	n.d.	n.d.	n.d.	n.d.	n.d.
46	Quinoa	n.d.	n.d.	n.d.	n.d.	0.182±0.041	n.d.	n.d.	102.193±2.929	n.d.	n.d.	n.d.	n.d.	n.d.	n.d.	n.d.	n.d.	n.d.	n.d.	n.d.	0.016±0.001	0.110±0.002	0.072±0.025	n.d.
47	Buckwheat	n.d.	n.d.	n.d.	0.332±0.025	0.453±0.032	n.d.	0.257±0.013	21.961±2.935	n.d.	n.d.	n.d.	n.d.	n.d.	n.d.	n.d.	3.443±0.512	0.433±0.053	n.d.	n.d.	0.066±0.004	6.469±0.36	1.020±0.001	0.022±0.004
48	Buckwheat	n.d.	n.d.	n.d.	n.d.	1.661±0.026	n.d.	0.169±0.003	117.908±6.862	1.099±0.002	n.d.	n.d.	n.d.	n.d.	n.d.	n.d.	n.d.	n.d.	1.779±0.091	n.d.	<LOQ	<LOQ	n.d.	n.d.
49	Buckwheat	n.d.	n.d.	n.d.	n.d.	n.d.	n.d.	n.d.	n.d.	n.d.	n.d.	n.d.	n.d.	n.d.	n.d.	n.d.	n.d.	n.d.	n.d.	n.d.	n.d.	n.d.	n.d.	n.d.
50	Amaranth	n.d.	n.d.	n.d.	n.d.	n.d.	n.d.	n.d.	62.259±2.527	n.d.	n.d.	n.d.	n.d.	n.d.	n.d.	n.d.	n.d.	n.d.	n.d.	n.d.	n.d.	0.041±0.003	<LOQ	0.082±0.012
51	Rice	<LOQ	n.d.	n.d.	n.d.	0.412±0.062	n.d.	0.513±0.132	16.002±2.311	1.462±0.142	n.d.	n.d.	n.d.	n.d.	n.d.	n.d.	n.d.	n.d.	n.d.	n.d.	n.d.	n.d.	n.d.	n.d.
52	Rice	n.d.	n.d.	n.d.	n.d.	0.243±0.021	n.d.	0.161±0.014	3.773±0.291	0.851±0.081	n.d.	525.453±22.142	n.d.	n.d.	n.d.	n.d.	n.d.	n.d.	0.352±0.021	n.d.	n.d.	n.d.	n.d.	3.457±0.350
53	Rice	n.d.	n.d.	n.d.	n.d.	0.565±0.073	n.d.	0.352±0.054	2.064±0.835	0.472±0.021	n.d.	n.d.	n.d.	n.d.	n.d.	n.d.	n.d.	n.d.	n.d.	n.d.	n.d.	n.d.	n.d.	<LOQ
54	Rice	<LOQ	n.d.	n.d.	n.d.	1.261±0.035	n.d.	0.682±0.054	9.052±1.364	0.554±0.032	n.d.	n.d.	n.d.	n.d.	n.d.	n.d.	n.d.	n.d.	0.692±0.032	n.d.	n.d.	n.d.	n.d.	<LOQ
55	Rice	<LOQ	n.d.	n.d.	n.d.	0.143±0.031	n.d.	0.183±0.015	0.931±0.052	0.511±0.051	n.d.	1.315±0.142	n.d.	n.d.	n.d.	n.d.	n.d.	<LOQ	0.311±0.026	n.d.	n.d.	n.d.	n.d.	<LOQ
56	Rice	n.d.	n.d.	n.d.	n.d.	0.082±0.012	n.d.	0.141±0.014	<LOQ	0.551±0.112	n.d.	1.874±0.585	n.d.	n.d.	n.d.	n.d.	n.d.	n.d.	0.332±0.017	n.d.	n.d.	n.d.	n.d.	<LOQ
57	Rice	1.062±0.131	n.d.	n.d.	n.d.	0.992±0.132	n.d.	0.432±0.062	15.741±2.231	1.752±0.263	n.d.	n.d.	n.d.	n.d.	n.d.	n.d.	n.d.	n.d.	n.d.	n.d.	n.d.	n.d.	n.d.	<LOQ
58	Rice	<LOQ	n.d.	n.d.	n.d.	0.173±0.031	n.d.	0.191±0.022	2.814±0.544	0.91±0.082	n.d.	3.952±0.515	n.d.	n.d.	n.d.	n.d.	n.d.	<LOQ	0.564±0.021	n.d.	n.d.	n.d.	n.d.	<LOQ
59	Rice	1.011±0.242	n.d.	n.d.	n.d.	0.132±0.011	n.d.	0.192±0.022	0.774±0.214	0.823±0.041	<LOQ	1.452±0.253	n.d.	n.d.	n.d.	n.d.	n.d.	0.441±0.051	0.853±0.073	n.d.	n.d.	n.d.	n.d.	0.021±0.022
60	Rice	3.583±0.462	n.d.	n.d.	n.d.	3.142±0.222	n.d.	0.332±0.042	8.054±2.174	0.731±0.132	n.d.	3.555±0.544	n.d.	n.d.	n.d.	n.d.	<LOQ	1.457±0.172	0.742±0.171	n.d.	n.d.	0.021±0.003	<LOQ	0.037±0.003
61	Rice	n.d.	n.d.	n.d.	<LOQ	0.133±0.010	n.d.	0.181±0.001	66.536±1.462	n.d.	n.d.	n.d.	n.d.	n.d.	n.d.	n.d.	n.d.	n.d.	n.d.	n.d.	n.d.	n.d.	n.d.	n.d.
62	Rice	<LOQ	n.d.	n.d.	n.d.	0.771±0.136	n.d.	0.238±0.017	155.447±4.274	3.653±0.169	n.d.	n.d.	n.d.	n.d.	n.d.	n.d.	n.d.	n.d.	n.d.	n.d.	n.d.	n.d.	n.d.	0.063±0.005
63	Rice	n.d.	n.d.	n.d.	n.d.	0.100±0.015	n.d.	n.d.	3.502±0.365	n.d.	n.d.	6.988±0.736	n.d.	n.d.	n.d.	n.d.	n.d.	0.561±0.031	n.d.	n.d.	n.d.	n.d.	n.d.	<LOQ
64	Rice	n.d.	n.d.	n.d.	n.d.	0.190±0.015	n.d.	0.127±0.024	70.696±2.661	2.624±0.327	n.d.	5.184±0.807	n.d.	n.d.	n.d.	n.d.	n.d.	0.992±0.051	n.d.	n.d.	n.d.	n.d.	n.d.	4.142±0.601
65	Rice	n.d.	n.d.	n.d.	n.d.	0.096±0.021	n.d.	<LOQ	6.061±0.364	n.d.	n.d.	n.d.	n.d.	n.d.	n.d.	n.d.	n.d.	n.d.	n.d.	n.d.	n.d.	n.d.	n.d.	<LOQ
66	Rice	n.d.	n.d.	n.d.	n.d.	0.152±0.020	n.d.	<LOQ	131.993±9.031	2.022±0.172	n.d.	n.d.	n.d.	n.d.	n.d.	n.d.	n.d.	n.d.	n.d.	n.d.	n.d.	n.d.	n.d.	0.143±0.058
67	Rice	n.d.	n.d.	n.d.	n.d.	0.087±0.004	n.d.	<LOQ	24.388±0.916	4.034±0.112	n.d.	n.d.	n.d.	n.d.	n.d.	n.d.	n.d.	n.d.	n.d.	n.d.	n.d.	n.d.	n.d.	<LOQ
68	Rice	n.d.	n.d.	n.d.	n.d.	0.062±0.005	n.d.	0.540±0.002	18.684±3.329	1.796±0.026	n.d.	n.d.	n.d.	n.d.	n.d.	n.d.	n.d.	n.d.	n.d.	n.d.	n.d.	n.d.	n.d.	n.d.
69	Rice	n.d.	n.d.	n.d.	n.d.	n.d.	n.d.	0.109±0.004	4.799±0.309	n.d.	n.d.	n.d.	n.d.	n.d.	n.d.	n.d.	n.d.	n.d.	n.d.	n.d.	n.d.	n.d.	n.d.	n.d.
70	Rice	n.d.	n.d.	n.d.	n.d.	0.079±0.01	n.d.	0.545±0.036	18.563±2.691	n.d.	n.d.	5.631±0.148	n.d.	n.d.	n.d.	n.d.	n.d.	n.d.	3.228±0.581	n.d.	n.d.	n.d.	n.d.	<LOQ
71	Rice	n.d.	n.d.	n.d.	n.d.	0.091±0.026	n.d.	0.331±0.042	0.967±0.066	n.d.	n.d.	<LOQ	n.d.	n.d.	n.d.	n.d.	n.d.	n.d.	n.d.	n.d.	n.d.	n.d.	n.d.	n.d.
72	Rice	n.d.	n.d.	n.d.	n.d.	0.236±0.034	n.d.	<LOQ	97.339±14.564	n.d.	n.d.	1.831±0.112	n.d.	n.d.	n.d.	n.d.	n.d.	n.d.	n.d.	n.d.	n.d.	n.d.	n.d.	0.062±0.003
73	Rice	n.d.	n.d.	n.d.	n.d.	n.d.	n.d.	0.573±0.014	1.397±1.404	n.d.	n.d.	0.874±0.031	n.d.	n.d.	n.d.	n.d.	n.d.	n.d.	n.d.	n.d.	n.d.	n.d.	n.d.	n.d.
74	Rice	n.d.	n.d.	n.d.	n.d.	n.d.	n.d.	n.d.	6.476±0.458	n.d.	n.d.	n.d.	n.d.	n.d.	n.d.	n.d.	n.d.	n.d.	n.d.	n.d.	n.d.	n.d.	n.d.	n.d.
75	Rice	<LOQ	n.d.	n.d.	0.129±0.022	0.719±0.088	n.d.	n.d.	841.983±25.308	9.292±0.739	n.d.	1.754±0.134	n.d.	n.d.	n.d.	n.d.	n.d.	n.d.	0.323±0.056	n.d.	n.d.	n.d.	n.d.	0.032±0.001
76	Rice	n.d.	n.d.	n.d.	n.d.	0.080±0.018	n.d.	<LOQ	1.586±0.065	<LOQ	n.d.	0.897±0.064	n.d.	n.d.	n.d.	n.d.	n.d.	n.d.	1.359±0.163	<LOQ	n.d.	n.d.	n.d.	n.d.
77	Rice	n.d.	n.d.	n.d.	<LOQ	n.d.	n.d.	0.112±0.003	n.d.	9.205±1.824	n.d.	68.814±5.542	n.d.	<LOQ	n.d.	n.d.	n.d.	n.d.	0.664±0.104	<LOQ	n.d.	0.025±0.010	n.d.	0.031±0.002
78	Rice	<LOQ	n.d.	n.d.	n.d.	0.116±0.012	n.d.	<LOQ	15.98±2.174	<LOQ	n.d.	<LOQ	n.d.	n.d.	n.d.	n.d.	n.d.	n.d.	<LOQ	n.d.	n.d.	n.d.	n.d.	n.d.
79	Rice	<LOQ	n.d.	n.d.	n.d.	n.d.	n.d.	n.d.	44.955±2.884	n.d.	n.d.	n.d.	n.d.	n.d.	n.d.	n.d.	n.d.	n.d.	0.689±0.009	n.d.	n.d.	n.d.	n.d.	<LOQ
80	Rice	n.d.	n.d.	n.d.	n.d.	n.d.	n.d.	n.d.	11.463±0.743	2.949±0.293	n.d.	n.d.	n.d.	n.d.	n.d.	n.d.	n.d.	n.d.	0.829±0.077	<LOQ	0.031±0.005	0.264±0.05	0.086±0.014	n.d.
81	Rice	n.d.	n.d.	n.d.	n.d.	n.d.	n.d.	n.d.	33.325±3.21	9.358±1.775	n.d.	n.d.	n.d.	n.d.	n.d.	n.d.	n.d.	0.134±0.011	0.569±0.118	n.d.	n.d.	<LOQ	n.d.	n.d.
82	Rice	n.d.	n.d.	n.d.	n.d.	0.410±0.025	n.d.	n.d.	4.333±0.665	<LOQ	n.d.	n.d.	n.d.	n.d.	n.d.	n.d.	n.d.	n.d.	1.028±0.213	n.d.	n.d.	n.d.	n.d.	n.d.
83	Rice	n.d.	n.d.	n.d.	n.d.	n.d.	n.d.	n.d.	166.31±1.265	2.833±0.070	n.d.	n.d.	n.d.	n.d.	n.d.	n.d.	n.d.	n.d.	<LOQ	n.d.	n.d.	n.d.	n.d.	n.d.
84	Rice	n.d.	n.d.	n.d.	0.47±0.044	0.178±0.030	n.d.	n.d.	14.386±8.347	0.431±0.145	n.d.	n.d.	n.d.	n.d.	n.d.	n.d.	n.d.	n.d.	<LOQ	n.d.	n.d.	<LOQ	n.d.	0.062±0.001
85	Rice	n.d.	n.d.	n.d.	n.d.	0.107±0.011	n.d.	n.d.	83.592±12.226	<LOQ	n.d.	n.d.	n.d.	n.d.	n.d.	n.d.	n.d.	n.d.	n.d.	n.d.	n.d.	n.d.	n.d.	0.965±0.019
86	Rice	n.d.	n.d.	n.d.	n.d.	n.d.	n.d.	n.d.	17.831±3.384	<LOQ	n.d.	n.d.	n.d.	n.d.	n.d.	n.d.	n.d.	<LOQ	n.d.	n.d.	n.d.	n.d.	n.d.	0.058±0.004
87	Rice	n.d.	n.d.	n.d.	n.d.	n.d.	n.d.	n.d.	10.252±1.215	0.6±0.083	n.d.	n.d.	n.d.	n.d.	n.d.	n.d.	n.d.	n.d.	n.d.	n.d.	n.d.	n.d.	n.d.	n.d.
88	Rice	n.d.	n.d.	n.d.	n.d.	0.236±0.017	n.d.	<LOQ	16.942±2.930	<LOQ	n.d.	n.d.	n.d.	n.d.	n.d.	n.d.	n.d.	n.d.	n.d.	n.d.	n.d.	n.d.	n.d.	<LOQ
89	Rice	n.d.	n.d.	n.d.	n.d.	n.d.	n.d.	n.d.	17.356±0.521	0.558±0.055	n.d.	n.d.	n.d.	n.d.	n.d.	n.d.	<LOQ	n.d.	<LOQ	<LOQ	0.012±0.007	3.206±0.382	0.641±0.094	0.144±0.017
90	Rice	n.d.	n.d.	n.d.	n.d.	n.d.	n.d.	<LOQ	7.637±0.845	<LOQ	n.d.	n.d.	n.d.	n.d.	n.d.	n.d.	n.d.	n.d.	n.d.	n.d.	n.d.	0.022±0.002	n.d.	<LOQ
91	Rice	n.d.	n.d.	n.d.	n.d.	0.178±0.010	n.d.	<LOQ	2.151±0.041	n.d.	n.d.	n.d.	n.d.	n.d.	n.d.	n.d.	n.d.	n.d.	<LOQ	n.d.	n.d.	n.d.	n.d.	0.344±0.021
92	Rice	n.d.	n.d.	n.d.	n.d.	n.d.	n.d.	n.d.	n.d.	n.d.	n.d.	n.d.	n.d.	n.d.	n.d.	n.d.	n.d.	n.d.	n.d.	n.d.	n.d.	n.d.	n.d.	<LOQ
93	Rice	n.d.	n.d.	n.d.	0.097±0.018	n.d.	n.d.	n.d.	6.374±0.312	<LOQ	n.d.	n.d.	n.d.	n.d.	n.d.	n.d.	n.d.	n.d.	n.d.	n.d.	n.d.	n.d.	n.d.	3.001±0.270
94	Rice	n.d.	n.d.	n.d.	0.095±0.019	n.d.	n.d.	n.d.	12.242±2.311	<LOQ	n.d.	n.d.	n.d.	n.d.	n.d.	n.d.	n.d.	n.d.	n.d.	n.d.	n.d.	n.d.	n.d.	0.217±0.032
95	Rice	n.d.	n.d.	n.d.	n.d.	0.253±0.04	n.d.	0.167±0.029	78.819±9.963	0.48±0.038	n.d.	7.913±1.118	n.d.	n.d.	n.d.	n.d.	n.d.	n.d.	1.627±0.265	n.d.	n.d.	n.d.	n.d.	n.d.
96	Rice	n.d.	n.d.	n.d.	0.1±0.015	0.089±0.011	n.d.	<LOQ	2.093±0.103	n.d.	n.d.	n.d.	n.d.	n.d.	n.d.	n.d.	n.d.	n.d.	n.d.	n.d.	n.d.	n.d.	n.d.	0.037±0.001
97	Rice	n.d.	n.d.	n.d.	n.d.	0.131±0.013	n.d.	<LOQ	8.306±1.539	n.d.	n.d.	n.d.	n.d.	n.d.	n.d.	n.d.	n.d.	n.d.	n.d.	n.d.	n.d.	n.d.	n.d.	0.149±0.014
98	Rice	n.d.	n.d.	n.d.	n.d.	0.184±0.023	n.d.	n.d.	12.673±0.249	<LOQ	n.d.	n.d.	n.d.	n.d.	n.d.	n.d.	n.d.	n.d.	1.538±0.048	n.d.	n.d.	n.d.	n.d.	3.493±0.258
99	Rice	n.d.	n.d.	n.d.	n.d.	0.325±0.015	n.d.	0.154±0.007	8.862±1.577	<LOQ	n.d.	n.d.	n.d.	n.d.	n.d.	n.d.	n.d.	n.d.	n.d.	n.d.	n.d.	n.d.	n.d.	0.029±0.002
100	Rice	n.d.	n.d.	n.d.	n.d.	n.d.	n.d.	n.d.	7.956±0.225	<LOQ	n.d.	n.d.	n.d.	n.d.	n.d.	n.d.	n.d.	n.d.	n.d.	n.d.	n.d.	n.d.	n.d.	<LOQ
101	Rice	n.d.	n.d.	n.d.	n.d.	n.d.	n.d.	<LOQ	3.517±0.692	n.d.	n.d.	n.d.	n.d.	n.d.	n.d.	n.d.	n.d.	n.d.	n.d.	n.d.	n.d.	n.d.	n.d.	<LOQ
102	Rice	n.d.	n.d.	n.d.	n.d.	n.d.	n.d.	n.d.	n.d.	n.d.	n.d.	n.d.	n.d.	n.d.	n.d.	n.d.	n.d.	n.d.	n.d.	n.d.	n.d.	n.d.	n.d.	<LOQ
103	Rice	n.d.	n.d.	n.d.	n.d.	0.798±0.054	n.d.	<LOQ	260.456±11.194	0.735±0.077	n.d.	7.436±0.311	n.d.	n.d.	n.d.	n.d.	n.d.	<LOQ	2.938±0.114	n.d.	n.d.	0.022±0.001	0.006±0.001	6.527±0.598
104	Rice	n.d.	n.d.	n.d.	n.d.	n.d.	n.d.	n.d.	11.402±0.857	n.d.	n.d.	n.d.	n.d.	n.d.	n.d.	n.d.	n.d.	n.d.	n.d.	n.d.	n.d.	n.d.	n.d.	1.321±0.222
105	Rice	n.d.	n.d.	n.d.	n.d.	n.d.	n.d.	n.d.	0.361±0.025	n.d.	n.d.	n.d.	n.d.	n.d.	n.d.	n.d.	n.d.	n.d.	n.d.	n.d.	n.d.	n.d.	0.098±0.002	0.896±0.101
106	Rice	n.d.	n.d.	n.d.	n.d.	0.072±0.014	n.d.	<LOQ	46.17±2.824	0.777±0.033	n.d.	16.719±2.931	n.d.	n.d.	n.d.	n.d.	n.d.	0.325±0.036	3.393±0.045	n.d.	n.d.	n.d.	n.d.	n.d.
107	Rice	n.d.	n.d.	n.d.	n.d.	n.d.	n.d.	n.d.	232.216±8.929	1.06±0.155	n.d.	33.698±1.655	n.d.	n.d.	n.d.	n.d.	n.d.	n.d.	0.385±0.069	n.d.	n.d.	0.537±0.026	0.013±0.001	17.198±2.087
108	Infant food	n.d.	n.d.	n.d.	n.d.	0.433±0.079	n.d.	0.212±0.038	34.242±2.631	0.759±0.109	n.d.	5.015±0.608	n.d.	n.d.	n.d.	n.d.	n.d.	n.d.	3.164±0.058	n.d.	n.d.	n.d.	n.d.	n.d.
109	Infant food	n.d.	n.d.	n.d.	n.d.	n.d.	n.d.	n.d.	0.522±0.047	n.d.	n.d.	n.d.	n.d.	n.d.	n.d.	n.d.	n.d.	n.d.	n.d.	n.d.	n.d.	n.d.	n.d.	0.304±0.004
110	Infant food	n.d.	n.d.	n.d.	n.d.	0.09±0.016	n.d.	n.d.	1.097±0.058	n.d.	n.d.	n.d.	n.d.	n.d.	n.d.	n.d.	n.d.	n.d.	n.d.	n.d.	n.d.	n.d.	n.d.	<LOQ
111	Infant food	n.d.	n.d.	n.d.	n.d.	n.d.	n.d.	n.d.	2.458±0.233	<LOQ	n.d.	n.d.	n.d.	n.d.	n.d.	n.d.	n.d.	n.d.	n.d.	n.d.	n.d.	n.d.	n.d.	0.035±0.001
112	Infant food	n.d.	n.d.	n.d.	n.d.	0.403±0.011	n.d.	n.d.	5.194±0.605	n.d.	n.d.	n.d.	n.d.	n.d.	n.d.	n.d.	n.d.	n.d.	n.d.	0.086±0.002	0.114±0.003	1.910±0.015	0.378±0.018	0.116±0.009
113	Infant food	n.d.	n.d.	n.d.	n.d.	n.d.	n.d.	n.d.	4.626±0.199	0.49±0.092	n.d.	n.d.	n.d.	n.d.	n.d.	n.d.	n.d.	n.d.	n.d.	n.d.	n.d.	n.d.	<LOQ	<LOQ
114	Infant food	n.d.	n.d.	n.d.	n.d.	n.d.	n.d.	n.d.	6.641±0.781	1.74±0.291	n.d.	1.012±0.006	n.d.	n.d.	n.d.	n.d.	n.d.	n.d.	n.d.	n.d.	n.d.	n.d.	<LOQ	0.123±0.021
115	Infant food	n.d.	n.d.	n.d.	n.d.	0.267±0.023	n.d.	<LOQ	207.942±14.37	4.022±0.048	n.d.	n.d.	n.d.	n.d.	n.d.	n.d.	n.d.	n.d.	n.d.	n.d.	n.d.	n.d.	n.d.	0.026±0.001
116	Infant food	n.d.	n.d.	n.d.	n.d.	0.035±0.002	n.d.	n.d.	18.623±0.339	<LOQ	n.d.	n.d.	n.d.	n.d.	n.d.	n.d.	n.d.	n.d.	n.d.	n.d.	n.d.	n.d.	n.d.	<LOQ
117	Infant food	n.d.	n.d.	n.d.	n.d.	n.d.	n.d.	n.d.	2.699±0.059	n.d.	n.d.	<LOQ	n.d.	n.d.	n.d.	n.d.	n.d.	n.d.	n.d.	n.d.	<LOQ	n.d.	n.d.	0.633±0.116
118	Infant food	n.d.	n.d.	n.d.	n.d.	0.226±0.03	n.d.	<LOQ	93.128±11.948	0.474±0.041	n.d.	n.d.	n.d.	n.d.	n.d.	n.d.	n.d.	n.d.	n.d.	n.d.	n.d.	n.d.	n.d.	0.051±0.001
119	Infant food	n.d.	n.d.	n.d.	n.d.	0.097±0.013	n.d.	<LOQ	5.392±0.527	n.d.	n.d.	1.736±0.128	n.d.	n.d.	n.d.	n.d.	n.d.	n.d.	<LOQ	n.d.	n.d.	0.026±0.002	<LOQ	<LOQ
120	Infant food	n.d.	n.d.	n.d.	n.d.	n.d.	n.d.	n.d.	13.055±0.207	n.d.	n.d.	n.d.	n.d.	n.d.	n.d.	n.d.	n.d.	n.d.	n.d.	n.d.	n.d.	0.359±0.065	0.186±0.036	<LOQ
121	Infant food	n.d.	n.d.	n.d.	n.d.	n.d.	n.d.	n.d.	55.155±4.937	10.777±1.116	n.d.	1.039±0.025	n.d.	n.d.	n.d.	n.d.	n.d.	n.d.	n.d.	0.219±0.008	0.193±0.011	0.950±0.056	0.506±0.019	0.115±0.021
122	Infant food	n.d.	n.d.	n.d.	n.d.	0.12±0.009	n.d.	0.130±0.006	35.06±0.331	0.652±0.049	n.d.	0.781±0.042	n.d.	n.d.	n.d.	n.d.	n.d.	n.d.	n.d.	n.d.	n.d.	0.663±0.076	0.713±0.101	0.103±0.012
123	Infant food	n.d.	n.d.	n.d.	n.d.	0.384±0.01	n.d.	n.d.	269.789±16.506	<LOQ	n.d.	6.772±0.326	n.d.	n.d.	n.d.	n.d.	0.861±0.057	<LOQ	n.d.	<LOQ	0.023±0	0.416±0.066	0.064±0.007	0.032±0.007
124	Infant food	n.d.	n.d.	n.d.	n.d.	n.d.	n.d.	n.d.	2.341±0.120	n.d.	n.d.	n.d.	n.d.	n.d.	n.d.	n.d.	n.d.	n.d.	n.d.	n.d.	<LOQ	<LOQ	n.d.	0.492±0.022
125	Infant food	n.d.	n.d.	n.d.	n.d.	n.d.	n.d.	n.d.	1.885±0.173	n.d.	n.d.	n.d.	n.d.	n.d.	n.d.	n.d.	n.d.	n.d.	n.d.	n.d.	0.020±0.002	0.058±0.010	0.023±0.003	0.157±0.015
126	Infant food	n.d.	n.d.	n.d.	n.d.	n.d.	n.d.	n.d.	<LOQ	0.623±0.028	n.d.	n.d.	n.d.	n.d.	n.d.	n.d.	n.d.	n.d.	n.d.	n.d.	0.026±0.003	0.126±0.024	0.039±0.004	0.150±0.023
127	Infant food	n.d.	n.d.	n.d.	n.d.	n.d.	n.d.	n.d.	n.d.	n.d.	n.d.	n.d.	n.d.	n.d.	n.d.	n.d.	n.d.	n.d.	n.d.	n.d.	n.d.	n.d.	n.d.	n.d.
128	Infant food	n.d.	n.d.	n.d.	n.d.	n.d.	n.d.	n.d.	n.d.	n.d.	n.d.	n.d.	n.d.	n.d.	n.d.	n.d.	n.d.	n.d.	n.d.	n.d.	n.d.	n.d.	n.d.	n.d.
129	Infant food	n.d.	n.d.	n.d.	n.d.	0.249±0.022	n.d.	n.d.	65.72±3.157	n.d.	n.d.	n.d.	n.d.	n.d.	n.d.	n.d.	n.d.	n.d.	n.d.	n.d.	n.d.	0.333±0.051	0.056±0.009	0.103±0.011
130	Infant food	n.d.	n.d.	n.d.	n.d.	n.d.	n.d.	n.d.	n.d.	n.d.	n.d.	n.d.	n.d.	n.d.	n.d.	n.d.	n.d.	n.d.	n.d.	n.d.	n.d.	n.d.	n.d.	n.d.
131	Infant food	n.d.	n.d.	n.d.	n.d.	n.d.	n.d.	n.d.	4.171±0.087	n.d.	n.d.	17.844±0.430	n.d.	n.d.	n.d.	n.d.	n.d.	n.d.	n.d.	0.024±0.001	0.033±0.001	0.270±0.011	0.068±0.004	<LOQ
132	Infant food	n.d.	n.d.	n.d.	n.d.	n.d.	n.d.	n.d.	19.619±1.118	5.711±0.341	n.d.	11.588±1.059	n.d.	n.d.	n.d.	n.d.	1.822±0.168	n.d.	n.d.	<LOQ	0.461±0.042	2.558±0.494	1.253±0.231	4.27±0.617
133	Infant food	n.d.	n.d.	n.d.	n.d.	0.199±0.003	n.d.	<LOQ	4.82±0.513	0.958±0.124	n.d.	n.d.	n.d.	n.d.	n.d.	n.d.	n.d.	n.d.	n.d.	n.d.	<LOQ	n.d.	n.d.	<LOQ
134	Infant food	<LOQ	1.314±0.153	n.d.	n.d.	0.123±0.012	n.d.	n.d.	0.599±0.064	n.d.	n.d.	n.d.	n.d.	n.d.	n.d.	n.d.	n.d.	n.d.	n.d.	<LOQ	0.136±0.025	3.426±0.187	0.677±0.126	0.548±0.04
135	Infant food	n.d.	n.d.	n.d.	n.d.	0.508±0.016	n.d.	0.201±0.004	190.612±4.171	15.772±1.098	n.d.	n.d.	n.d.	n.d.	n.d.	n.d.	n.d.	n.d.	n.d.	n.d.	n.d.	n.d.	n.d.	n.d.
136	Infant food	n.d.	n.d.	n.d.	n.d.	0.688±0.035	n.d.	0.117±0.005	215.214±5.089	1.311±0.203	n.d.	10.377±0.145	n.d.	<LOQ	n.d.	n.d.	n.d.	0.339±0.044	n.d.	n.d.	0.023±0.002	0.362±0.057	0.090±0.012	0.046±0.008
